# Supplementary material for: Chemotherapeutic Drug Delivery Nanoplatform Development: From Physicochemical to Preclinical Evaluation
Source: Int J Mol Sci. 2024 Oct 26;25(21):11520. doi: 10.3390/ijms252111520 (PMC11546407; doi:10.3390/ijms252111520)
Supplement: Supplementary file 1 [file ijms-25-11520-s001.zip]

Archive with 1 entries (1 files):
- ijms-3254603-supplementary.pdf
